# Supplementary material for: Zebrafish Paralogs brd2a and brd2b Are Needed for Proper Circulatory, Excretory and Central Nervous System Formation and Act as Genetic Antagonists during Development
Source: J Dev Biol. 2021 Oct 31;9(4):46. doi: 10.3390/jdb9040046 (PMC8629005; doi:10.3390/jdb9040046)
Supplement: Supplementary file 1 [file jdb-09-00046-s001.zip]

Archive with 1 entries (1 files):
- jdb-1398518-supplementary.pdf
